# Supplementary material for: Design, Synthesis, and Antimicrobial Evaluation of New Thiopyrimidine–Benzenesulfonamide Compounds
Source: Molecules. 2024 Oct 9;29(19):4778. doi: 10.3390/molecules29194778 (PMC11477697; doi:10.3390/molecules29194778)
Supplement: Supplementary file 1 [file molecules-29-04778-s001.zip]

Archive with 1 entries (1 files):
- molecules-3199340-supplementary.pdf
